# Supplementary material for: Integrative Assessment of TyG Index, FIB-4, and eGFR as Composite Predictors of Metabolic Risk Clusters in Adults
Source: Metabolites. 2025 Nov 7;15(11):729. doi: 10.3390/metabo15110729 (PMC12654196; doi:10.3390/metabo15110729)
Supplement: Supplementary file 1 [file metabolites-15-00729-s001.zip]

Archive with 1 entries (1 files):
- metabolites-3963916-supplementary.pdf
